# Supplementary material for: Enhanced Photocatalytic Activity of Nonuniformly Nitrogen-Doped Nb2O5 by Prolonging the Lifetime of Photogenerated Holes
Source: Nanomaterials (Basel). 2022 May 16;12(10):1690. doi: 10.3390/nano12101690 (PMC9147847; doi:10.3390/nano12101690)
Supplement: Supplementary file 1 [file nanomaterials-12-01690-s001.zip]

Archive with 1 entries (1 files):
- nanomaterials-1708835-supplementary.pdf
